# Supplementary material for: Three new species of Epicephala Meyrick (Lepidoptera, Gracillariidae) associated with Phyllanthus microcarpus (Benth.) (Phyllanthaceae)
Source: Zookeys. 2015 Mar 5;(484):71–81. doi: 10.3897/zookeys.484.8696 (PMC4361784; doi:10.3897/zookeys.484.8696)
Supplement: XML Treatment for Epicephala laeviclada [file zookeys.484.8696-treatment2.xml]

<!DOCTYPE tp:taxon-treatment
  PUBLIC "-//TaxonX//DTD Taxonomic Treatment Publishing DTD v0 20100105//EN" "tax-treatment-NSO.dtd">
<tp:taxon-treatment xmlns:tp="http://www.plazi.org/taxpub"><tp:treatment-meta><kwd-group><label>Taxon classification</label><kwd><named-content content-type="kingdom">Animalia</named-content></kwd><kwd><named-content content-type="order">Lepidoptera</named-content></kwd><kwd><named-content content-type="family">Gracillariidae</named-content></kwd></kwd-group><mixed-citation publication-type="journal"><person-group><name><surname>Li</surname><given-names>Houhun</given-names></name><name><surname>Yang</surname><given-names>Xiaofei</given-names></name></person-group><article-title>Three new species of <italic><tp:taxon-name><tp:taxon-name-part taxon-name-part-type="genus">Epicephala</tp:taxon-name-part></tp:taxon-name></italic> Meyrick (<tp:taxon-name><tp:taxon-name-part taxon-name-part-type="order">Lepidoptera</tp:taxon-name-part></tp:taxon-name>, <tp:taxon-name><tp:taxon-name-part taxon-name-part-type="family">Gracillariidae</tp:taxon-name-part></tp:taxon-name>) associated with <italic><tp:taxon-name><tp:taxon-name-part taxon-name-part-type="genus">Phyllanthus</tp:taxon-name-part> <tp:taxon-name-part taxon-name-part-type="species">microcarpus</tp:taxon-name-part></tp:taxon-name></italic> (Benth.) (<tp:taxon-name><tp:taxon-name-part taxon-name-part-type="family">Phyllanthaceae</tp:taxon-name-part></tp:taxon-name>)</article-title><source>Zookeys</source><day>5</day><month>3</month><year>2015</year><volume>2015</volume><issue>484</issue><fpage>71</fpage><lpage>81</lpage><pub-id pub-id-type="doi">10.3897/zookeys.484.8696</pub-id></mixed-citation></tp:treatment-meta><tp:nomenclature><tp:taxon-name>
                        <tp:taxon-name-part taxon-name-part-type="genus">Epicephala</tp:taxon-name-part>
                        <tp:taxon-name-part taxon-name-part-type="species">laeviclada</tp:taxon-name-part>
                        <object-id xmlns:xlink="http://www.w3.org/1999/xlink" content-type="zoobank" xlink:type="simple">http://zoobank.org/CE54CF03-7092-4998-834D-5AF25EDDC43C</object-id>
                    </tp:taxon-name><tp:taxon-authority>Li</tp:taxon-authority><tp:taxon-status xmlns:xlink="http://www.w3.org/1999/xlink" xlink:type="simple">sp. n.</tp:taxon-status><xref ref-type="fig" rid="F2">Figs 7</xref><xref ref-type="fig" rid="F3">, 10</xref><xref ref-type="fig" rid="F4">, 13</xref><!--PageBreak--><!--PageBreak--></tp:nomenclature><tp:treatment-sec sec-type="Material examined"><title>Material examined.</title><p>10 males and 5 females, including all their genitalia preparations.</p><p>Holotype ♂ – <bold>CHINA:</bold> <bold>Guangxi Zhuang Autonomous Region:</bold> Shaoping Forestry Centre (<named-content xmlns:xlink="http://www.w3.org/1999/xlink" content-type="dwc:verbatimCoordinates" xlink:type="simple">22°05'N, 106°54'E</named-content>), 200 m, Pingxiang, 20.vi.2012, reared from fruit of <italic><tp:taxon-name><tp:taxon-name-part taxon-name-part-type="genus">Phyllanthus</tp:taxon-name-part> <tp:taxon-name-part taxon-name-part-type="species">microcarpus</tp:taxon-name-part></tp:taxon-name></italic> (former identification <tp:taxon-name><tp:taxon-name-part taxon-name-part-type="genus">Phyllanthus</tp:taxon-name-part> <tp:taxon-name-part taxon-name-part-type="species">reticulatus</tp:taxon-name-part> <tp:taxon-name-part taxon-name-part-type="infraspecific-rank">var.</tp:taxon-name-part> <tp:taxon-name-part taxon-name-part-type="variety">glaber</tp:taxon-name-part></tp:taxon-name>) by Xiaofei Yang, genitalia slide no. YXF14198.</p><!--PageBreak--><p>Paratypes – <bold>CHINA:</bold> <bold>Guangxi Zhuang Autonomous Region:</bold> 9♂, 4♀, same locality and host-plant as holotype, 26.vii.2011, 26.iv–24.vi.2012, 27.iii–14.iv.2013 collected under light or reared from fruits of host-plant. <bold>Hainan Province:</bold> 1♀, Tropical Botanical Garden, Danzhou, 30.xi.2009, reared from fruits of <italic><tp:taxon-name><tp:taxon-name-part taxon-name-part-type="genus">Phyllanthus</tp:taxon-name-part> <tp:taxon-name-part taxon-name-part-type="species">microcarpus</tp:taxon-name-part></tp:taxon-name></italic> (Benth.) by Bingbing Hu.</p></tp:treatment-sec><tp:treatment-sec sec-type="Diagnosis"><title>Diagnosis.</title><p>This species is similar to <!--PageBreak--><italic><tp:taxon-name><tp:taxon-name-part taxon-name-part-type="genus">Epicephala</tp:taxon-name-part> <tp:taxon-name-part taxon-name-part-type="species">microcarpa</tp:taxon-name-part></tp:taxon-name></italic> sp. n. in appearance, but can be separated from the latter by the compacted sacculus with bluntly rounded apex that connects with a ridge in the inner surface of the valva, the stout bullet-like phallus with cornuti composed of spinules that are grouped into one bundle in the male; the cone-shaped lamella postvaginalis is conspicuous, and the corpus bursae with only one small signum in the female. In <italic><tp:taxon-name><tp:taxon-name-part taxon-name-part-type="genus">Epicephala</tp:taxon-name-part> <tp:taxon-name-part taxon-name-part-type="species">microcarpa</tp:taxon-name-part></tp:taxon-name></italic> sp. n., the sacculus is narrower and longer, and its apex is usually sharp and lacks a sclerotized ridge in the inner surface of the valva, and the straight phallus has cornuti composed of spinules that are grouped into two bundles in the male; the broad and very short lamella postvaginalis is unconspicuous, and the corpus bursae has a pair of large signa in the female.</p></tp:treatment-sec><tp:treatment-sec sec-type="Description"><title>Description.</title><p>Adult (Fig. <xref ref-type="fig" rid="F2">7</xref>). Forewing expanse 5.0−7.5 mm. Head white to greyish brown, lateral sides with long black scales. Labial palpus black, inner surface greyish white to black, basal 1/3 of second and both ends of third segments greyish white. Antenna dark brown, scape with long and narrow scales, flagellum with narrow greyish rings. Thorax white to greyish brown. Tegula brown, apically greyish white. Forewing brown to dark brown; three white striae from costal 1/4, 1/3 and 2/5 extending obliquely outward to 1/3 width of forewing; dorsum with broad white band along basal 1/3, serrated on upper edge, distally with a stria extending obliquely outward to middle of cell, with a small triangular white spot and an obliquely outward stria at middle and before 5/6, respectively; a narrow silvery-white fascia with metallic reflection from costal 5/6 to dorsum; distal 1/6 ochreous, with a central black spot edged by a white dot near costa and a white band along dorsum; cilia greyish white except black at basal margin and apex. Hindwing and cilia greyish brown. Abdomen dark brown.</p><p><bold>Male genitalia</bold> (Fig. <xref ref-type="fig" rid="F3">10</xref>). Tegumen elongate elliptical, lateral sides narrow and sclerotized. Valva rectangular, somewhat longer than tegumen, nearly parallel dorso-ventrally, costal margin gently curved, apex rounded. Sacculus narrowed, compact, elongate triangular, approximately 2/3 length of valva, apex bluntly rounded and connected with sclerotized ridge obliquely arched to base of vinculum; sparsely with long setae ventrally. Transtilla S-shaped, stout basally, curved downward distally, acute apically. Vinculum short and broad, somewhat rectangular; saccus slender, nearly the same length as vinculum, apex bluntly rounded. Phallus stout, bullet-like, approximately 3/4 length of valva; cornuti composed of dense spinules grouped into a bundle.</p><p><bold>Female genitalia</bold> (Fig. <xref ref-type="fig" rid="F4">13</xref>). Ovipositor broad, cone-shaped, dentate laterally, acute apically. Apophysis posterioris strong, 1.2 times longer than apophysis anterioris. Lamella postvaginalis situated at base of antrum medially, short cone-shaped, approximately 2/5 width of antrum, same length with width. Antrum thick, heavily sclerotized, slightly longer than 8th abdominal segment. Ductus bursae membranous, broadly expanded, as long as antrum; ductus seminalis expanded, arising from base of ductus bursae. Corpus bursae oval, shorter than ductus bursae, medially with a small semilunar signum.</p></tp:treatment-sec><tp:treatment-sec sec-type="Host-plant"><title>Host-plant.</title><p><tp:taxon-name><tp:taxon-name-part taxon-name-part-type="family">Phyllanthaceae</tp:taxon-name-part></tp:taxon-name>: <italic><tp:taxon-name><tp:taxon-name-part taxon-name-part-type="genus">Phyllanthus</tp:taxon-name-part> <tp:taxon-name-part taxon-name-part-type="species">microcarpus</tp:taxon-name-part></tp:taxon-name></italic> (Benth.). The larva feeds on seeds in the fruit.</p></tp:treatment-sec><tp:treatment-sec sec-type="Distribution"><title>Distribution.</title><p>China (Guangxi and Hainan).</p></tp:treatment-sec><tp:treatment-sec sec-type="Etymology"><title>Etymology.</title><p>The specific name is derived from the Latin <italic>laevis</italic> (smooth) and <italic>cladus</italic> (branch), in reference to individuals of the host-plant, <italic><tp:taxon-name><tp:taxon-name-part taxon-name-part-type="genus">Phyllanthus</tp:taxon-name-part> <tp:taxon-name-part taxon-name-part-type="species">microcarpus</tp:taxon-name-part></tp:taxon-name></italic> (Benth.), having glabrous branches.</p></tp:treatment-sec><tp:treatment-sec sec-type="Remarks"><title>Remarks.</title><p>The host-plant, <italic><tp:taxon-name><tp:taxon-name-part taxon-name-part-type="genus">Phyllanthus</tp:taxon-name-part> <tp:taxon-name-part taxon-name-part-type="species">microcarpus</tp:taxon-name-part></tp:taxon-name></italic> (Benth.), has glabrous and pubescent forms that were formerly identified as the varieties <tp:taxon-name><tp:taxon-name-part taxon-name-part-type="genus">Phyllanthus</tp:taxon-name-part> <tp:taxon-name-part taxon-name-part-type="species">reticulatus</tp:taxon-name-part> <tp:taxon-name-part taxon-name-part-type="infraspecific-rank">var.</tp:taxon-name-part> <tp:taxon-name-part taxon-name-part-type="variety">glaber</tp:taxon-name-part></tp:taxon-name> (glabrous) and <tp:taxon-name><tp:taxon-name-part taxon-name-part-type="genus">Phyllanthus</tp:taxon-name-part> <tp:taxon-name-part taxon-name-part-type="species">reticulatus</tp:taxon-name-part> <tp:taxon-name-part taxon-name-part-type="infraspecific-rank">var.</tp:taxon-name-part> <tp:taxon-name-part taxon-name-part-type="variety">reticulatus</tp:taxon-name-part></tp:taxon-name> (pubescent). However, <italic><tp:taxon-name><tp:taxon-name-part taxon-name-part-type="genus">Phyllanthus</tp:taxon-name-part> <tp:taxon-name-part taxon-name-part-type="species">reticulatus</tp:taxon-name-part></tp:taxon-name></italic> also has such forms, and other characters are needed to separate the two plant species. The larva of <italic><tp:taxon-name><tp:taxon-name-part taxon-name-part-type="genus">Epicephala</tp:taxon-name-part> <tp:taxon-name-part taxon-name-part-type="species">laeviclada</tp:taxon-name-part></tp:taxon-name></italic> sp. n. has only been found on the glabrous plants.</p><!--PageBreak--></tp:treatment-sec><tp:treatment-sec><!--Section generated to contain objects referenced in tp:taxon-treatment.--><fig id="F2" position="float" orientation="portrait"><label>Figures 6–8.</label><caption><p>Adults of <italic><tp:taxon-name><tp:taxon-name-part taxon-name-part-type="genus">Epicephala</tp:taxon-name-part></tp:taxon-name></italic> spp. <bold>6</bold> <italic><tp:taxon-name><tp:taxon-name-part taxon-name-part-type="genus">Epicephala</tp:taxon-name-part> <tp:taxon-name-part taxon-name-part-type="species">microcarpa</tp:taxon-name-part></tp:taxon-name></italic> sp. n., paratype ♂ <bold>7</bold> <italic><tp:taxon-name><tp:taxon-name-part taxon-name-part-type="genus">Epicephala</tp:taxon-name-part> <tp:taxon-name-part taxon-name-part-type="species">laeviclada</tp:taxon-name-part></tp:taxon-name></italic> sp. n., holotype ♂ <bold>8</bold> <italic><tp:taxon-name><tp:taxon-name-part taxon-name-part-type="genus">Epicephala</tp:taxon-name-part> <tp:taxon-name-part taxon-name-part-type="species">tertiaria</tp:taxon-name-part></tp:taxon-name></italic> sp. n., paratype ♀ (Scale bars = 1.0 mm).</p></caption><graphic xmlns:xlink="http://www.w3.org/1999/xlink" xlink:href="zookeys-484-071-g002.jpg" position="float" orientation="portrait" xlink:type="simple" id="oo_39174.jpg"/></fig><fig id="F3" position="float" orientation="portrait"><label>Figures 9–11.</label><caption><p>Male genitalia of <italic><tp:taxon-name><tp:taxon-name-part taxon-name-part-type="genus">Epicephala</tp:taxon-name-part></tp:taxon-name></italic> spp. <bold>9</bold> <italic><tp:taxon-name><tp:taxon-name-part taxon-name-part-type="genus">Epicephala</tp:taxon-name-part> <tp:taxon-name-part taxon-name-part-type="species">microcarpa</tp:taxon-name-part></tp:taxon-name></italic> sp. n., paratype, genitalia slide No. WZB14371 <bold>10</bold> <italic><tp:taxon-name><tp:taxon-name-part taxon-name-part-type="genus">Epicephala</tp:taxon-name-part> <tp:taxon-name-part taxon-name-part-type="species">laeviclada</tp:taxon-name-part></tp:taxon-name></italic> sp. n., paratype, genitalia slide No. YXF14282 <bold>11</bold> <italic><tp:taxon-name><tp:taxon-name-part taxon-name-part-type="genus">Epicephala</tp:taxon-name-part> <tp:taxon-name-part taxon-name-part-type="species">tertiaria</tp:taxon-name-part></tp:taxon-name></italic> sp. n., paratype, genitalia slide No. ZJ10021 (Scale bars = 0.2 mm).</p></caption><graphic xmlns:xlink="http://www.w3.org/1999/xlink" xlink:href="zookeys-484-071-g003.jpg" position="float" orientation="portrait" xlink:type="simple" id="oo_39175.jpg"/></fig><fig id="F4" position="float" orientation="portrait"><label>Figures 12–14.</label><caption><p>Female genitalia of <italic><tp:taxon-name><tp:taxon-name-part taxon-name-part-type="genus">Epicephala</tp:taxon-name-part></tp:taxon-name></italic> spp. <bold>12</bold> <italic><tp:taxon-name><tp:taxon-name-part taxon-name-part-type="genus">Epicephala</tp:taxon-name-part> <tp:taxon-name-part taxon-name-part-type="species">microcarpa</tp:taxon-name-part></tp:taxon-name></italic> sp. n., paratype, genitalia slide No. YXF14026 <bold>13</bold> <italic><tp:taxon-name><tp:taxon-name-part taxon-name-part-type="genus">Epicephala</tp:taxon-name-part> <tp:taxon-name-part taxon-name-part-type="species">laeviclada</tp:taxon-name-part></tp:taxon-name></italic> sp. n., paratype, genitalia slide No. YXF14060 <bold>14</bold> <italic><tp:taxon-name><tp:taxon-name-part taxon-name-part-type="genus">Epicephala</tp:taxon-name-part> <tp:taxon-name-part taxon-name-part-type="species">tertiaria</tp:taxon-name-part></tp:taxon-name></italic> sp. n., paratype, genitalia slide No. ZJ10028 (Scales = 0.2 mm).</p></caption><graphic xmlns:xlink="http://www.w3.org/1999/xlink" xlink:href="zookeys-484-071-g004.jpg" position="float" orientation="portrait" xlink:type="simple" id="oo_39176.jpg"/></fig></tp:treatment-sec></tp:taxon-treatment>
